# Supplementary material for: Characterization of Mycobacterium tuberculosis Central Asian Strain1 using mycobacterial interspersed repetitive unit genotyping
Source: BMC Microbiol. 2007 Aug 9;7:76. doi: 10.1186/1471-2180-7-76 (PMC1988810; doi:10.1186/1471-2180-7-76)
Supplement: Additional file 1 — MIRU database. Twelve loci based MIRU profiles accessed from international database link . [file 1471-2180-7-76-S1.xls]

## Sheet: MIRUs database 11.12.2000
	back to the MIRU-VNTR homepage	Geographic origin	Strain ID	Strain ref.	MIRU ref.	DNA provider	Resp.	L	O	C	I									comments
							P Supply	2	4	10	16	20	23	24	26	27	31	39	40
	M. tuberculosis	USA	H37Rv	Sanger Database	Supply et al., 2000		P Supply	2	3’	3	2	2	6	1	3	3	3	2	1
	M. tuberculosis	USA	CDC 1551 type strain	TIGR Database	Supply et al., 2000		P Supply	2	2	5	3	2	5	1	5	3	3	2	5
	M. tuberculosis	Morocco	981120	Supply et al., 2000	Supply et al., 2000	Intitut Pasteur (V Vincent)	P Supply	3	3	3	2	1	5	1	5	3	2	2	2
	M. tuberculosis	Morocco	981121	Supply et al., 2000	Supply et al., 2000	Intitut Pasteur (V Vincent)	P Supply	2	2	3	3	2	5	1	7	3	6	3	3
	M. tuberculosis	Morocco	981117	Supply et al., 2000	Supply et al., 2000	Intitut Pasteur (V Vincent)	P Supply	2	2	3	3	1	5	1	5	3	3	2	3
	M. tuberculosis	Egypt	980454	Supply et al., 2000	Supply et al., 2000	Intitut Pasteur (V Vincent)	P Supply	2	2	4	3	2	5	1	8	2	4	2	8
	M. tuberculosis	Egypt	980455	Supply et al., 2000	Supply et al., 2000	Intitut Pasteur (V Vincent)	P Supply	2	3	4	3	2	5	1	5	3	2	2	4
	M. tuberculosis	Egypt	980457	Supply et al., 2000	Supply et al., 2000	Intitut Pasteur (V Vincent)	P Supply	2	2	4	3	2	5	1	4	3	3	2	2
	M. tuberculosis	Russia	IVN72	Supply et al., 2000	Supply et al., 2000	Intitut Pasteur (V Vincent)	P Supply	1	2	4	3	2	5	1	5	3	2	2	5
	M. tuberculosis	Russia	IVN17	Supply et al., 2000	Supply et al., 2000	Intitut Pasteur (V Vincent)	P Supply	2	2	3	1	1	5	1	5	3	3	2	4
	M. tuberculosis	Oman	981486	Supply et al., 2000	Supply et al., 2000	Intitut Pasteur (V Vincent)	P Supply	2	2	5	4	2	5	1	8	3	5	2	3
	M. tuberculosis	Oman	981487	Supply et al., 2000	Supply et al., 2000	Intitut Pasteur (V Vincent)	P Supply	1	9	4	3	2	6	2	2	3	4	3	2
	M. tuberculosis	Oman	981488	Supply et al., 2000	Supply et al., 2000	Intitut Pasteur (V Vincent)	P Supply	2	2	3	4	2	5	1	7	3	5	3	3
	M. tuberculosis	Brazil	930049	Supply et al., 2000	Supply et al., 2000	Intitut Pasteur (V Vincent)	P Supply	2	4	4	3	2	6	2	2	3	5	3	3
	M. tuberculosis	Brazil	930048	Supply et al., 2000	Supply et al., 2000	Intitut Pasteur (V Vincent)	P Supply	2	2	4	3	1	6	1	4	3	2	2	6
	M. tuberculosis	Brazil	930045	Supply et al., 2000	Supply et al., 2000	Intitut Pasteur (V Vincent)	P Supply	2	2	4	3	2	6	1	5	5	2	2	1
	M. tuberculosis	Brazil	930047	Supply et al., 2000	Supply et al., 2000	Intitut Pasteur (V Vincent)	P Supply	2	2	4	3	1	6	1	5	3	3	2	2
	M. tuberculosis	Tahiti	88	Supply et al., 2000	Supply et al., 2000	Intitut Pasteur (V Vincent)	P Supply	2	2	5	3	2	3	1	5	3	3	2	3
	M. tuberculosis	Tahiti	87	Supply et al., 2000	Supply et al., 2000	Intitut Pasteur (V Vincent)	P Supply	2	2	4	3	2	6	1	3	3	3	2	4
	M. tuberculosis	Tahiti	31	Torrea et al., 1996	Supply et al., 2000	Intitut Pasteur (V Vincent)	P Supply	2	2	4	3	2	5	1	5	3	3	2	5
	M. tuberculosis	Tahiti	65	Torrea et al., 1996	Supply et al., 2000	Intitut Pasteur (V Vincent)	P Supply	1	2	4	3	2	6	1	5	3	2	2	6
	M. bovis		AF2122/97 type strain	Sanger Database	Supply et al., 2000		P Supply	2	4?	2	2	2	4	1	5?	3	3	2	2
	M. bovis BCG	BCG Japan			Supply et al., 2000	Institut Pasteur (BCG Lab)	P Supply	2	3’	2	3	2	4	2	5	3	3	2	2
	M. bovis BCG	Glaxo			Supply et al., 2000	Institut Pasteur (BCG Lab)	P Supply	2	2’	2	3	2	4	2	5	3	3	2	2
	M. bovis BCG	BCG Pasteur			Supply et al., 2000	Institut Pasteur (BCG Lab)	P Supply	2	2’	2	3	2	4	2	5	3	3	2	2
	M. tuberculosis	The Netherlands	1	Kremer et al., 1999	Supply et al., 2001	RIVM (K. Kremer)	P Supply	2	2	5	3	1	3	1	5	3	3	1	1
	M. tuberculosis	Rwanda	4	Kremer et al., 1999	Supply et al., 2001	RIVM (K. Kremer)	P Supply	2	2	3	3	1	5	1	4	3	4	2	3
	M. bovis	The Netherlands	6	Kremer et al., 1999	Supply et al., 2001	RIVM (K. Kremer)	P Supply	2	2	5	3	2	4	2	4	3	5	2	2
	M. tuberculosis	Mongolia	7	Kremer et al., 1999	Supply et al., 2001	RIVM (K. Kremer)	P Supply	1	2	4	3	2	5	1	5	3	2	2	4
	M. tuberculosis	Vietnam	8	Kremer et al., 1999	Supply et al., 2001	RIVM (K. Kremer)	P Supply	2	2	4	3	2	5	1	5	3	3	2	3
	M. tuberculosis	Equador	10	Kremer et al., 1999	Supply et al., 2001	RIVM (K. Kremer)	P Supply	2	2	4	2	2	6	1	5	3	3	2	1
	M. tuberculosis	Greenland	11	Kremer et al., 1999	Supply et al., 2001	RIVM (K. Kremer)	P Supply	2	6	2	2	1	1	1	5	3	3	2	3
	M. tuberculosis	Tunisia	12	Kremer et al., 1999	Supply et al., 2001	RIVM (K. Kremer)	P Supply	2	2	3	3	2	5	1	5	2	2	2	3
	M. tuberculosis	Sri Lanka	13	Kremer et al., 1999	Supply et al., 2001	RIVM (K. Kremer)	P Supply	2	2	5	3	2	5	1	5	3	3	2	3
	M. tuberculosis	South Africa	14	Kremer et al., 1999	Supply et al., 2001	RIVM (K. Kremer)	P Supply	2	2	3	3	2	5	1	7	3	5	4	3
	M. tuberculosis	Iran	15	Kremer et al., 1999	Supply et al., 2001	RIVM (K. Kremer)	P Supply	2	2	2	3	2	5	1	2	3	3	1	3
	M. tuberculosis	Canada	16	Kremer et al., 1999	Supply et al., 2001	RIVM (K. Kremer)	P Supply	2	3	3	3	2	5	1	5	3	3	2	5
	M. tuberculosis	Greenland	17	Kremer et al., 1999	Supply et al., 2001	RIVM (K. Kremer)	P Supply	3	6	2	2	1	1	1	5	3	3	2	4
	M. tuberculosis	United states of America	18	Kremer et al., 1999	Supply et al., 2001	RIVM (K. Kremer)	P Supply	2	2	4	2	2	6	1	5	3	3	2	4
	M. tuberculosis	India	19	Kremer et al., 1999	Supply et al., 2001	RIVM (K. Kremer)	P Supply	2	2	6	4	2	5	1	5	3	5	3	2
	M. tuberculosis	Mongolia	20	Kremer et al., 1999	Supply et al., 2001	RIVM (K. Kremer)	P Supply	2	2	3	3	2	5	1	7	3	6	3	3
	M. tuberculosis	Zimbabwe	21	Kremer et al., 1999	Supply et al., 2001	RIVM (K. Kremer)	P Supply	2	5	4	3	1	6	2	2	3	6	4	3
	M. tuberculosis	Honduras	23	Kremer et al., 1999	Supply et al., 2001	RIVM (K. Kremer)	P Supply	1	2	4	2	2	3	1	5	3	2	2	4
	M. bovis	Saoudi Arabia	24	Kremer et al., 1999	Supply et al., 2001	RIVM (K. Kremer)	P Supply	2	3	7	4	2	4	1	4	3	4	2	2
	M. microti	UK	25	Kremer et al., 1999	Supply et al., 2001	RIVM (K. Kremer)	P Supply	2	6	7	4	1	4	2	2	2	1	2	2
	M. tuberculosis	Zimbabwe	26	Kremer et al., 1999	Supply et al., 2001	RIVM (K. Kremer)	P Supply	2	2	4	3	1	5	1	5	3	2	2	1
	M. tuberculosis	Ethiopia	27	Kremer et al., 1999	Supply et al., 2001	RIVM (K. Kremer)	P Supply	2	2	3	3	2	5	1	4	3	3	2	4
	M. tuberculosis	Sri Lanka	28	Kremer et al., 1999	Supply et al., 2001	RIVM (K. Kremer)	P Supply	2	2	5	3	2	5	1	5	3	2	2	3
	M. tuberculosis	India	29	Kremer et al., 1999	Supply et al., 2001	RIVM (K. Kremer)	P Supply	2	2	5	3	2	5	1	5	3	3	2	3
	M. tuberculosis	South Africa	30	Kremer et al., 1999	Supply et al., 2001	RIVM (K. Kremer)	P Supply	2	2	3	3	2	5	1	8	3	5	3	3
	M. tuberculosis	Iran	31	Kremer et al., 1999	Supply et al., 2001	RIVM (K. Kremer)	P Supply	2	2	2	3	2	5	1	5	3	3	2	3
	M. tuberculosis	H37Rv	32	Kremer et al., 1999	Supply et al., 2001	RIVM (K. Kremer)	P Supply	2	3	3	2	2	6	1	3	3	3	2	1
	M. tuberculosis	The Netherlands	33	Kremer et al., 1999	Supply et al., 2001	RIVM (K. Kremer)	P Supply	2	2	5	3	2	3	1	5	3	3	2	3
	M. tuberculosis	Malaysia	34	Kremer et al., 1999	Supply et al., 2001	RIVM (K. Kremer)	P Supply	2	2	3	3	2	5	1	7	3	5	3	3
	M. tuberculosis	Rwanda	35	Kremer et al., 1999	Supply et al., 2001	RIVM (K. Kremer)	P Supply	2	2	3	3	2	5	1	5	4	4	2	4
	M. tuberculosis	India	36	Kremer et al., 1999	Supply et al., 2001	RIVM (K. Kremer)	P Supply	2	4	4	3	2	6	2	2	3	5	2	2
	M. tuberculosis	Uganda	37	Kremer et al., 1999	Supply et al., 2001	RIVM (K. Kremer)	P Supply	2	2	3	3	1	5	1	4	3	4	2	3
	M. tuberculosis	Tahiti	38	Kremer et al., 1999	Supply et al., 2001	RIVM (K. Kremer)	P Supply	2	2	4	3	2	5	1	5	3	3	2	5
	M. tuberculosis	Burundi	40	Kremer et al., 1999	Supply et al., 2001	RIVM (K. Kremer)	P Supply	2	2	3	3	2	5	1	3	3	3	2	3
	M. tuberculosis	Chile	41	Kremer et al., 1999	Supply et al., 2001	RIVM (K. Kremer)	P Supply	2	2	3	3	2	6	1	3	3	3	2	1
	M. tuberculosis	Tahiti	42	Kremer et al., 1999	Supply et al., 2001	RIVM (K. Kremer)	P Supply	1	2	4	3	2	6	1	5	3	2	2	6
	M. tuberculosis	China	43	Kremer et al., 1999	Supply et al., 2001	RIVM (K. Kremer)	P Supply	2	2	3	3	2	5	1	7	3	5	3	3
	M. tuberculosis	Thailand	44	Kremer et al., 1999	Supply et al., 2001	RIVM (K. Kremer)	P Supply	2	2	3	3	2	5	1	5	3	5	3	3
	M. tuberculosis	Malaysia	45	Kremer et al., 1999	Supply et al., 2001	RIVM (K. Kremer)	P Supply	2	2	3	3	1	5	1	5	3	5	4	4
	M. tuberculosis	Chile	46	Kremer et al., 1999	Supply et al., 2001	RIVM (K. Kremer)	P Supply	2	2	4	2	2	7	1	5	3	3	2	3
	M. bovis	The Netherlands	47	Kremer et al., 1999	Supply et al., 2001	RIVM (K. Kremer)	P Supply	2	5	3	3	2	6	2	2	3	5	1	3
	M. tuberculosis	Tanzania	49	Kremer et al., 1999	Supply et al., 2001	RIVM (K. Kremer)	P Supply	2	2	8	3	2	5	1	1	3	4	3	4
	M. tuberculosis	Czech Republic	50	Kremer et al., 1999	Supply et al., 2001	RIVM (K. Kremer)	P Supply	2	2	5	3	2	5	1	5	3	3	2	3
	M. tuberculosis	The Netherlands	51	Kremer et al., 1999	Supply et al., 2001	RIVM (K. Kremer)	P Supply	2	2	5	3	2	5	1	5	3	3	2	3
	M. tuberculosis	Argentina	53	Kremer et al., 1999	Supply et al., 2001	RIVM (K. Kremer)	P Supply	2	2	5	3	1	3	1	5	3	3	2	1
	M. tuberculosis	Thailand	54	Kremer et al., 1999	Supply et al., 2001	RIVM (K. Kremer)	P Supply	2	2	3	3	2	5	1	7	3	5	3	2
	M. tuberculosis	Curacao	56	Kremer et al., 1999	Supply et al., 2001	RIVM (K. Kremer)	P Supply	2	2	5	3	2	5	1	5	3	2	2	4
	M. tuberculosis	Argentina	58	Kremer et al., 1999	Supply et al., 2001	RIVM (K. Kremer)	P Supply	2	2	6	3	2	5	1	5	3	3	2	3
	M. tuberculosis	Bolivia	60	Kremer et al., 1999	Supply et al., 2001	RIVM (K. Kremer)	P Supply	2	2	5	3	2	5	1	5	3	3	2	3
	M. microti	UK	62	Kremer et al., 1999	Supply et al., 2001	RIVM (K. Kremer)	P Supply	2	6	7	3	1	4	2	2	2	1	2	2
	M. tuberculosis	Italy	63	Kremer et al., 1999	Supply et al., 2001	RIVM (K. Kremer)	P Supply	2	2	5	3	1	3	1	5	3	3	2	4
	M. tuberculosis	The Netherlands	65	Kremer et al., 1999	Supply et al., 2001	RIVM (K. Kremer)	P Supply	2	5	4	3	2	6	2	2	3	6	1	3
	M. tuberculosis	Spain	66	Kremer et al., 1999	Supply et al., 2001	RIVM (K. Kremer)	P Supply	2	2	4	3	2	6	1	3	3	3	2	3
	M. tuberculosis	Comoro Islands	67	Kremer et al., 1999	Supply et al., 2001	RIVM (K. Kremer)	P Supply	2	5	4	3	2	10	2	2	3	6	3	3
	M. bovis	The Netherlands	69	Kremer et al., 1999	Supply et al., 2001	RIVM (K. Kremer)	P Supply	2	3	7	4	2	4	1	4	3	4	2	2
	M. tuberculosis	Central African Republic	72	Kremer et al., 1999	Supply et al., 2001	RIVM (K. Kremer)	P Supply	2	2	3	3	2	5	1	4	3	5	3	3
	M. bovis	The Netherlands	73	Kremer et al., 1999	Supply et al., 2001	RIVM (K. Kremer)	P Supply	2	3	2	2	2	4	2	4	3	3	2	2
	M. tuberculosis	India	74	Kremer et al., 1999	Supply et al., 2001	RIVM (K. Kremer)	P Supply	2	5	4	3	2	6	2	2	3	5	3	4
	M. bovis	Argentina	76	Kremer et al., 1999	Supply et al., 2001	RIVM (K. Kremer)	P Supply	2	1	6	4	2	4	2	2	2	3	2	2
	M. tuberculosis	Tunisia	77	Kremer et al., 1999	Supply et al., 2001	RIVM (K. Kremer)	P Supply	2	2	5	3	2	3	1	5	3	3	2	3
	M. bovis	Argentina	81	Kremer et al., 1999	Supply et al., 2001	RIVM (K. Kremer)	P Supply	2	5	6	3	2	4	2	2	2	3	2	1
	M. tuberculosis	Canada	82	Kremer et al., 1999	Supply et al., 2001	RIVM (K. Kremer)	P Supply	2	3	3	3	2	5	1	4	3	3	2	4
	M. bovis	The Netherlands	85	Kremer et al., 1999	Supply et al., 2001	RIVM (K. Kremer)	P Supply	2	1	5	4	2	4	2	5	3	5	2	2
	M. tuberculosis	Bolivia	86	Kremer et al., 1999	Supply et al., 2001	RIVM (K. Kremer)	P Supply	2	2	5	3	2	5	1	5	3	3	2	3
	M. tuberculosis	United states of America	87	Kremer et al., 1999	Supply et al., 2001	RIVM (K. Kremer)	P Supply	2	2	3	3	2	5	1	4	3	3	2	3
	M. tuberculosis	Russia	88	Kremer et al., 1999	Supply et al., 2001	RIVM (K. Kremer)	P Supply	2	2	7	2	2	5	1	1	3	2	2	3
	M. tuberculosis	South Korea	90	Kremer et al., 1999	Supply et al., 2001	RIVM (K. Kremer)	P Supply	2	2	3	3	2	5	1	7	3	2	3	3
	M. africanum	The Netherlands	92	Kremer et al., 1999	Supply et al., 2001	RIVM (K. Kremer)	P Supply	2	3	4	4	2	4	2	2	4	2	2	1
	M. tuberculosis	Tanzania	93	Kremer et al., 1999	Supply et al., 2001	RIVM (K. Kremer)	P Supply	2	5	4	3	2	11	2	2	3	6	3	3
	M. tuberculosis	Spain	95	Kremer et al., 1999	Supply et al., 2001	RIVM (K. Kremer)	P Supply	2	2	4	2	2	6	1	5	3	3	2	1
	M. tuberculosis	The Netherlands	96	Kremer et al., 1999	Supply et al., 2001	RIVM (K. Kremer)	P Supply	2	2	3	1	2	5	1	5	3	3	2	2
	M. tuberculosis	Uganda	97	Kremer et al., 1999	Supply et al., 2001	RIVM (K. Kremer)	P Supply	2	1	3	3	1	5	1	2	3	4	2	3
	M. tuberculosis	Equador	98	Kremer et al., 1999	Supply et al., 2001	RIVM (K. Kremer)	P Supply	2	2	4	2	2	6	1	6	3	3	2	1
	M. africanum	The Netherlands	100	Kremer et al., 1999	Supply et al., 2001	RIVM (K. Kremer)	P Supply	2	2	6	2	2	5	1	7	3	4	3	3
	M. bovis	Argentina	101	Kremer et al., 1999	Supply et al., 2001	RIVM (K. Kremer)	P Supply	2	5	6	4	2	4	2	2	2	3	2	1
	M. tuberculosis	China	103	Kremer et al., 1999	Supply et al., 2001	RIVM (K. Kremer)	P Supply	2	2	2	3	2	5	1	5	3	2	2	3
	M. tuberculosis	H37Ra	109	Kremer et al., 1999	Supply et al., 2001	RIVM (K. Kremer)	P Supply	2	3	3	2	2	6	1	3	3	3	2	1
	M. tuberculosis	South Korea	111	Kremer et al., 1999	Supply et al., 2001	RIVM (K. Kremer)	P Supply	2	2	3	4	2	5	1	7	3	5	3	3
	M. tuberculosis	The Netherlands	112	Kremer et al., 1999	Supply et al., 2001	RIVM (K. Kremer)	P Supply	2	2	6	4	2	5	1	7	3	5	3	2
	M. Canettii	Somalia	116	Kremer et al., 1999	Supply et al., 2001	RIVM (K. Kremer)	P Supply	3	2	3	2	1	2	6	3	2	4	2	8
	M. bovis	Argentina	117	Kremer et al., 1999	Supply et al., 2001	RIVM (K. Kremer)	P Supply	2	3	2	2	2	4	2	6	3	3	2	2
	M. tuberculosis	Honduras	118	Kremer et al., 1999	Supply et al., 2001	RIVM (K. Kremer)	P Supply	2	2	4	2	2	6	1	3	4	2	2	3
	M. tuberculosis	Burundi	120	Kremer et al., 1999	Supply et al., 2001	RIVM (K. Kremer)	P Supply	2	2	3	3	2	5	1	5	3	5	2	2
	M. tuberculosis	Central African Republic	121	Kremer et al., 1999	Supply et al., 2001	RIVM (K. Kremer)	P Supply	2	2	3	3	2	5	1	5	3	4	2	3
	M. tuberculosis	Czech Republic	123	Kremer et al., 1999	Supply et al., 2001	RIVM (K. Kremer)	P Supply	2	3	5	3	2	6	1	4	3	3	2	4
	M. bovis	Argentina	126	Kremer et al., 1999	Supply et al., 2001	RIVM (K. Kremer)	P Supply	2	3	2	2	2	4	2	5	3	3	2	2
	M. bovis	The Netherlands	130	Kremer et al., 1999	Supply et al., 2001	RIVM (K. Kremer)	P Supply	2	3	2	3	2	4	2	5	3	3	2	2
	M. tuberculosis	France	8	Torrea et al., 1996	Mazars et al., 2001	Institut Pasteur (B Gicquel)	P Supply	2	5	4	3	2	6	2	2	3	6	2	2
	M. tuberculosis	France	16	Torrea et al., 1996	Mazars et al., 2001	Institut Pasteur (B Gicquel)	P Supply	2	4	4	2	2	6	2	2	3	5	3	2
	M. tuberculosis	France	77	Torrea et al., 1996	Mazars et al., 2001	Institut Pasteur (B Gicquel)	P Supply	2	5	4	3	2	5	2	2	3	5	3	3
	M. tuberculosis	France	88	Torrea et al., 1996	Mazars et al., 2001	Institut Pasteur (B Gicquel)	P Supply	2	5	4	2	2	5	2	2	3	5	3	4
	M. tuberculosis	France	102	Torrea et al., 1996	Mazars et al., 2001	Institut Pasteur (B Gicquel)	P Supply	2	5	4	3	2	6	2	2	3	3	3	4
	M. tuberculosis	France	9	Torrea et al., 1996	Mazars et al., 2001	Institut Pasteur (B Gicquel)	P Supply	2	5	4	3	2	6	2	2	3	4	4	4
	M. tuberculosis	France	106	Torrea et al., 1996	Mazars et al., 2001	Institut Pasteur (B Gicquel)	P Supply	2	6	5	3	2	5	2	2	4	5	3	3
	M. tuberculosis	France	110	Torrea et al., 1996	Mazars et al., 2001	Institut Pasteur (B Gicquel)	P Supply	2	7	5	3	2	5	2	2	3	5	3	3
	M. tuberculosis	France	68	Torrea et al., 1996	Mazars et al., 2001	Institut Pasteur (B Gicquel)	P Supply	2	2	3	3	1	5	1	5	3	3	2	3
	M. tuberculosis	France	47	Torrea et al., 1996	Mazars et al., 2001	Institut Pasteur (B Gicquel)	P Supply	2	2	3	2	1	5	1	5	3	3	2	1
	M. tuberculosis	France	27	Torrea et al., 1996	Mazars et al., 2001	Institut Pasteur (B Gicquel)	P Supply	2	2	3	2	1	5	1	5	3	3	2	4
	M. tuberculosis	France	40	Torrea et al., 1996	Mazars et al., 2001	Institut Pasteur (B Gicquel)	P Supply	2	2	3	3	1	5	1	5	3	3	2	3
	M. tuberculosis	France	55	Torrea et al., 1996	Mazars et al., 2001	Institut Pasteur (B Gicquel)	P Supply	1	2	3	3	2	5	1	5	3	3	2	4
	M. tuberculosis	France	31	Torrea et al., 1996	Mazars et al., 2001	Institut Pasteur (B Gicquel)	P Supply	2	2	3	4	2	5	1	2	3	3	2	2
	M. tuberculosis	France	57	Torrea et al., 1996	Mazars et al., 2001	Institut Pasteur (B Gicquel)	P Supply	2	2	3	2	2	5	1	5	3	3	2	3
	M. tuberculosis	France	72	Torrea et al., 1996	Mazars et al., 2001	Institut Pasteur (B Gicquel)	P Supply	2	2	3	3	2	5	1	4	4	3	2	4
	M. tuberculosis	France	25	Torrea et al., 1996	Mazars et al., 2001	Institut Pasteur (B Gicquel)	P Supply	2	2	3	3	2	5	1	5	3	2	2	4
	M. tuberculosis	France	74	Torrea et al., 1996	Mazars et al., 2001	Institut Pasteur (B Gicquel)	P Supply	2	2	3	3	2	5	1	4	3	3	2	6
	M. tuberculosis	France	105	Torrea et al., 1996	Mazars et al., 2001	Institut Pasteur (B Gicquel)	P Supply	2	2	4	3	2	5	1	5	4	2	2	3
	M. tuberculosis	France	24	Torrea et al., 1996	Mazars et al., 2001	Institut Pasteur (B Gicquel)	P Supply	2	2	3	3	2	6	1	5	3	3	2	1
	M. tuberculosis	France	37	Torrea et al., 1996	Mazars et al., 2001	Institut Pasteur (B Gicquel)	P Supply	2	2	2	3	2	5	1	6	3	3	2	4
	M. tuberculosis	France	98	Torrea et al., 1996	Mazars et al., 2001	Institut Pasteur (B Gicquel)	P Supply	2	2	5	3	2	5	1	5	3	3	2	2
	M. tuberculosis	France	79	Torrea et al., 1996	Mazars et al., 2001	Institut Pasteur (B Gicquel)	P Supply	2	2	5	3	1	3	1	5	3	3	2	3
	M. tuberculosis	France	42	Torrea et al., 1996	Mazars et al., 2001	Institut Pasteur (B Gicquel)	P Supply	2	2	5	3	2	3	1	5	3	3	2	3
	M. tuberculosis	France	43	Torrea et al., 1996	Mazars et al., 2001	Institut Pasteur (B Gicquel)	P Supply	2	2	3	2	2	6	1	4	3	3	2	1
	M. tuberculosis	France	50	Torrea et al., 1996	Mazars et al., 2001	Institut Pasteur (B Gicquel)	P Supply	2	2	4	3	2	5	1	10	3	4	2	2
	M. tuberculosis	France	26	Torrea et al., 1996	Mazars et al., 2001	Institut Pasteur (B Gicquel)	P Supply	2	2	4	3	2	5	1	8	2	4	2	5
	M. tuberculosis	France	17	Torrea et al., 1996	Mazars et al., 2001	Institut Pasteur (B Gicquel)	P Supply	2	2	3	2	2	6	1	6	3	3	2	1
	M. tuberculosis	France	58	Torrea et al., 1996	Mazars et al., 2001	Institut Pasteur (B Gicquel)	P Supply	2	2	3	2	2	5	1	5	3	3	2	1
	M. tuberculosis	France	15	Torrea et al., 1996	Mazars et al., 2001	Institut Pasteur (B Gicquel)	P Supply	2	2	5	3	1	3	1	5	3	3	2	2
	M. tuberculosis	France	87	Torrea et al., 1996	Mazars et al., 2001	Institut Pasteur (B Gicquel)	P Supply	2	2	5	3	1	3	1	5	3	3	2	3
	M. tuberculosis	France	51	Torrea et al., 1996	Mazars et al., 2001	Institut Pasteur (B Gicquel)	P Supply	2	2	3	3	2	6	1	5	3	3	2	4
	M. tuberculosis	France	30	Torrea et al., 1996	Mazars et al., 2001	Institut Pasteur (B Gicquel)	P Supply	2	3	5	3	2	3	1	5	3	3	2	3
	M. tuberculosis	France	32	Torrea et al., 1996	Mazars et al., 2001	Institut Pasteur (B Gicquel)	P Supply	2	2	5	2	2	5	1	5	3	3	2	4
	M. tuberculosis	France	34	Torrea et al., 1996	Mazars et al., 2001	Institut Pasteur (B Gicquel)	P Supply	2	2	5	3	2	5	1	5	3	3	2	3
	M. tuberculosis	France	5	Torrea et al., 1996	Mazars et al., 2001	Institut Pasteur (B Gicquel)	P Supply	2	3	4	3	2	3	1	4	3	3	2	3
	M. tuberculosis	France	4	Torrea et al., 1996	Mazars et al., 2001	Institut Pasteur (B Gicquel)	P Supply	2	2	5	3	1	3	1	5	3	2	2	1
	M. tuberculosis	France	92	Torrea et al., 1996	Mazars et al., 2001	Institut Pasteur (B Gicquel)	P Supply	2	2	3	3	2	4	1	4	3	3	2	4
	M. tuberculosis	France	69	Torrea et al., 1996	Mazars et al., 2001	Institut Pasteur (B Gicquel)	P Supply	2	2	8	2	2	5	1	1	3	3	1	2
	M. tuberculosis	France	53	Torrea et al., 1996	Mazars et al., 2001	Institut Pasteur (B Gicquel)	P Supply	2	2	8	2	2	5	1	1	3	3	1	2
	M. tuberculosis	France	71	Torrea et al., 1996	Mazars et al., 2001	Institut Pasteur (B Gicquel)	P Supply	2	2	8	2	2	5	1	1	3	3	1	2
	M. tuberculosis	France	111	Torrea et al., 1996	Mazars et al., 2001	Institut Pasteur (B Gicquel)	P Supply	2	2	8	2	2	5	1	1	3	3	1	2
	M. tuberculosis	France	11	Torrea et al., 1996	Mazars et al., 2001	Institut Pasteur (B Gicquel)	P Supply	2	2	3	2	2	2	1	5	3	3	2	3
	M. tuberculosis	France	6	Torrea et al., 1996	Mazars et al., 2001	Institut Pasteur (B Gicquel)	P Supply	2	2	3	2	2	2	1	5	3	3	2	3
	M. tuberculosis	France	950782	Mazars et al., 2001	Mazars et al., 2001	Institut Pasteur (V Vincent)	P Supply	2	2	5	3	1	3	1	5	3	3	2	3	outbreak strain
	M. tuberculosis	France	980875	Mazars et al., 2001	Mazars et al., 2001	Institut Pasteur (V Vincent)	P Supply	2	1	4	1	2	5	1	1	3	3	2	2	outbreak strain
	M. tuberculosis	France	980031	Mazars et al., 2001	Mazars et al., 2001	Institut Pasteur (V Vincent)	P Supply	2	2	3	4	2	5	1	6	3	3	2	2	outbreak strain
	M. tuberculosis	France	950911	Mazars et al., 2001	Mazars et al., 2001	Institut Pasteur (V Vincent)	P Supply	2	2	3	3	2	5	1	7	3	3	2	4
	M. tuberculosis	France	971045	Mazars et al., 2001	Mazars et al., 2001	Institut Pasteur (V Vincent)	P Supply	2	2	4	1	2	6	1	2	2	3	2	1
	M. tuberculosis	France	960288	Mazars et al., 2001	Mazars et al., 2001	Institut Pasteur (V Vincent)	P Supply	2	2	5	3	1	3	1	5	3	3	2	3
	M. tuberculosis	France	951591	Mazars et al., 2001	Mazars et al., 2001	Institut Pasteur (V Vincent)	P Supply	2	2	3	4	2	5	1	5	3	3	2	2	Lab cross-cont
	M. tuberculosis	France	980035	Mazars et al., 2001	Mazars et al., 2001	Institut Pasteur (V Vincent)	P Supply	2	2	3	3	2	5	1	5	2	3	2	3	Lab cross-cont
	M. tuberculosis	France	971449	Mazars et al., 2001	Mazars et al., 2001	Institut Pasteur (V Vincent)	P Supply	2	2	5	3	2	5	1	5	3	3	2	3	Lab cross-cont
